# Supplementary material for: Rap1 regulates hematopoietic stem cell survival and affects oncogenesis and response to chemotherapy
Source: Nat Commun. 2019 Dec 13;10:5349. doi: 10.1038/s41467-019-13082-9 (PMC6911077; doi:10.1038/s41467-019-13082-9)
Supplement: Supplementary file 3 — Source Data [file 41467_2019_13082_MOESM3_ESM.xlsx]

## Sheet: Fig1A
Source File for Figure 1A
Days	Rap1 KO	Rap1 WT
4	1
6	1
7	1
8	1
8	1
9		1
11		1
12		1
13		1
13		1

## Sheet: Fig1C
Source File for Figure 1C
5 Gy 24 hours
	111028	111028	111028	190430	190430	190415	190415		111028	111028	111028	190430	190430	190415	190415
	9207 WT	9208 WT	9209 WT	5353 WT	5359 WT	4857 WT	4862 WT		9305 KO	9306 KO	9307 KO	5360 KO	7902 KO	4846 KO	4844 KO
% KL in LIN-	6.44	6.29	2.95	6.74	7.82	7.46	3.57		0.7	2.9	1.38	3.71	5.34	3.85	3.55
% KSL in LIN-	1.77	1.32	0.29	1.23	1.7	1.63	0.8		0.22	0.92	0.68	0.81	0.75	0.73	0.49
5 Gy 14 days
	111110	111110	111110	120524	120524				111110	120524	120524	120524
	9356 WT	9357 WT	9358 WT	9759 WT	9946 WT				9228 KO	9900 KO	9901 KO	9902 KO
% KL in LIN-	3.65	3.59	4.39	3.89	4.24				1.31	1.87	2.77	1.98
% KSL in LIN-	0.28	0.19	0.33	0.39	0.35				0.18	0.055	0.23	0.13

## Sheet: Fig1G
Source File for Figure 1G
	9764 WT			AVERAGE	stdev			9903 KO			AVERAGE	stdev
	1	2	3					1	2	3
CFU-G	4	4	3	3.66667	0.57735		CFU-G	3	4	6	4.33333	1.52753
CFU-GM	5	4	9	6	2.64575		CFU-GM	2	2	2	2	0
CFU-M	0	0	0	0	0		CFU-M	0	0	1	0.333333	0.57735
CFU-GEMM	0	0	0	0	0		CFU-GEMM	0	0	0	0	0
Total	9	8	12	9.66667	2.08167		Total	5	6	9	6.66667	2.08167
	9766 WT			AVERAGE	stdev			9906 KO			AVERAGE	stdev
	1	2	3					1	2	3
CFU-G	4	4	4	4	0		CFU-G	2	1	3	2	1
CFU-GM	6	5	7	6	1		CFU-GM	3	2	0	1.66667	1.52753
CFU-M	0	0	1	0.333333	0.57735		CFU-M	0	0	0	0	0
CFU-GEMM	0	0	0	0	0		CFU-GEMM	0	0	0	0	0
Total	10	9	12	10.3333	1.52753		Total	5	3	3	3.66667	1.1547
		AVERAGE	CFU-G	3.83333	0.288675				AVERAGE	CFU-G	3.16667	0.263763
			CFU-GM	6	0.822876					CFU-GM	1.83333	0.763763
			CFU-M	0.166667	0.288675					CFU-M	0.166667	0.288675
			CFU-GEMM	0	0					CFU-GEMM	0	0
			Total	10	0.27707					Total	5.16667	0.463483
								3.83333	6	0.166667	0	10
								3.16667	1.83333	0.166667	0	5.16667
								3.83333	3.16667
								6	1.83333
								0.166667	0.166667
								0	0
								10	5.16667
	WT			AVERAGE	stdev			KO			AVERAGE	stdev
	1	2	3					1	2	3
CFU-G	104	112		108	5.65685		CFU-G	24	28		26	2.82843
CFU-GM	108	92		100	11.3137		CFU-GM	10	4		7	4.24264
CFU-M	16	28		22	8.48528		CFU-M	4	8		6	2.82843
CFU-GEMM	0	0		0	0		CFU-GEMM	0	0		0	0
Total	228	232	0	153.333	132.806		Total	38	40	0	26	22.5389
								GM	G	M	Mixed
							Rap1 WT	108	100	22	0
							Rap1 KO	26	7	6	0
								5.65685	11.3137	8.48528	0
								2.82843	4.24264	2.82843	0

## Sheet: Fig2B
Source File for Figure 2B
	Rap1 WT	Rap1 KO
Exp1	43.9	83.5
	30.9	75.1
	32.5	66.1
Exp2	47.8	73.5
	47.7	63.1
	78.9	61.6

## Sheet: Fig2D
Source File for Figure 2D
IF Scoring Sheet
H2A.x
Results of 5 Gy 14 days IF
Sample ID		Nucleus	Foci (1 to 5)	Foci (>5)	NONE		Sample ID		Nucleus	Foci (1 to 5)	Foci (>5)	NONE
	9759	7			7			9945	32	1		31
	WT	19			19			WT	35			35		Results of 5 Gy 14 days IF
		8			8				22			22						Average	stdev	SEM
		8			8				20	1		19	Set:		1	2	3
		8			8				17	3		14	WT	0	93.233	95.062		94.1475	1.2933	0.9145	0.0190052
		6	3		3				24	1		23		1 - 10	6.767	4.938		5.8525	1.2933	0.9145	0.0190052
		6	2		4				12	2		10		>10	0	0		0	0	1
		3			3								KO	0	31.156	36.585	38.667	35.4693	3.8778	2.23885
		11			11									<10	68.844	63.415	61.333	64.5307	3.8778	2.23885
		11	1		10									>10	0	0		0	0	1
		6	1		5
		15	1		14
		25	1		24
	Sum	133	9	0	124			Sum	162	8	0	154
	% of total		6.76692		93.2331			% of total		4.93827		95.0617
Sample ID		Nucleus	Foci (1 to 5)	Foci (>5)	NONE		Sample ID		Nucleus	Foci (1 to 5)	Foci (>5)	NONE		Sample ID		Nucleus	Foci (1 to 5)	Foci (>5)	NONE
	9900	8	4		4			9901	22	13		9			9902	29	17		12
		10	7		3				8	6		2				10	6		4
		3	3						10	7		3				18	11		7
		11	7		4				6	3		3				21	15		6
		15	11		4				6	5		1				10	6		4
		7	5		2				20	14		6				14	8		6
		14	6		8				8	6		2				23	17		6
		7	5		2				22	15		7				25	12		13
		7	7						10	7		3
		17	17						9	5		4
		9	5		4				13	7		6
		9	6		3				10	6		4
		10	5		5				20	10		10
		16	16
		10	9		1
		17	7		10
		13	8		5
		16	9		7
	Sum	199	137	0	62			Sum	164	104	0	60			Sum	150	92	0	58
	% of total		68.8442		31.1558			% of total		63.4146		36.5854			% of total		61.3333		38.6667
IF Scoring Sheet
H2A.x
Results of 5 Gy 14 days IF
7664 WT 5Gy 1h								7966 WT 5 Gy 1h
Sample ID		Nucleus	Foci (1 to 10)	Foci (>10)	NONE			Sample ID		Nucleus	Foci (1 to 10)	Foci (>10)	NONE
		5	2	3	0					4		4
		2	1	1	0					1		1
		3	2	0	1					1		1
		1	0	0	1					5	1	3	1
		4	2	2	0					2	1	1
		3	0	0	3					7	5	2
		1	1	0	0					3	1		2
		4	0	0	4					5	2	1	2
		5	3	0	2					5		1	4
		6	2	0	4					3		1	2
		4	1	0	3					6			6
		8	4	0	4					10	2		8
		3	0	3	0					6	3		3
		6	0	4	2					5	3		2	Results of 5 Gy 1 hour IF
		4	2	0	2					7	2		5	5Gy 1 h
		8	3	0	5					4	2		2		0	1 - 10	>10
		3	1	2						9	4		5	WT	39.17	35.83	25
		10	3	0	7					4	2	0	2		38.59	29.35	34.23
		4	3	0	1					9	4		5
		5	2	3	0					5		5
		1	1	0	0					19	4	5	9	AVERAGE	38.88	32.59	29.615
		3	2	1	0					2		2		STDEV	0.410122	4.58205	6.5266
		5	2	3	0					3	1	2		SEM	0.29	3.24	4.615
		5	1	4	0					7	4		3
		3	0	3	0					7	2		5	KO	0	1 - 10	>10
		1	0	1	0					2		2			2.14	5.35	91.44
		6	3	0	3					3	1	2			0.52	17.01	82.47
		4	1	0	3					10		10
		3	1	0	2					14	3	11	5
										16	7	9		AVERAGE	1.33	11.18	86.955
	Total	120	43	30	47				Total	184	54	63	71	STDEV	1.14551	8.24487	6.34275
	%		35.8333	25	39.1667				%		29.3478	34.2391	38.587	SEM	0.81	5.83	4.485
9903 KO 5 Gy 1h								9906 KO 5Gy 1h							0.000524551	0.0848765	0.0123627
Sample ID		Nucleus	Foci (1 to 10)	Foci (>10)	NONE			Sample ID		Nucleus	Foci (1 to 10)	Foci (>10)	NONE
		37		37						11	3	8
		14		14						29	2	27
		10		10						18	7	11
		5	4		1					9		9
		10		10						14	1	13
		12		12						9		9
		5		5						29	5	24
		11		9	2					7	0	6	1
		13	2	11						8	3	5
		4	1	3						13	1	12
		10		10						25	6	19
		9	1	8						22	5	17
		12		12
		13	2	8	1
		5		5
		8		8
		9		9
	Total	187	10	171	4				Total	194	33	160	1
	%		5.34759	91.4439	2.13904				%		17.0103	82.4742	0.515464

## Sheet: Fig3A
Source File for Figure 3A
Age (weeks)	Rap1 KO	Rap1 WT
8	1
9	1
10	1
10	1
11	1
11	1
12	1
12	1
12	1
13	1
13	1
13	1
13	1
14	1
15	1
16	1
10		1
12		1
12		1
13		1
13		1
13		1
15		1
17		1
17		1
20		1
20		0
20		0

## Sheet: Fig3C
Source File for Figure 3C
Lymph Node
Axillary LN Rap1 WT	Axillary LN Rap1 KO	Brachial LN Rap1 WT	Brachial LN Rap1 KO	Inguinal LN Rap1 WT	Inguinal LN Rap1 KO	Cervical LN Rap1 WT	Cervical LN Rap1 KO
0	89.2	22.8	45.6	8.8	50.8	27.9	155.1
0	64.1	17.7	57.1	10.2	58.1	11.3	105.4
1	280	2	503	0.5	1	0.5	0.5
1	303	1	500	0.5	1	0.5	0.5
Spleen	Weight
EuMyc Rap1 WT	EuMyc Rap1 KO
113.7	347.6
80	410
110	340
90	370

## Sheet: Fig 3D
Source File for Figure 3D
B cells (B220+ and CD19+)
Organ	WT1	WT2	Ave	SD	KO1	KO2	Ave	SD	P value
Bone marrow	44.4	52	48.2	5.37401	72.3	63.7	68	6.08112	0.0373529	*
Spleen	59.5	62.7	61.1	2.26274	81.6	81.6	81.6	0	0.00301825	**
Lymph node	52.2	46.4	49.3	4.10122	96.3	86.7	91.5	6.78823	0.00860287	**

## Sheet: Fig4A
Source File for Figure 4A
					Rap1 WT	Rap1 KO
UT	4.5	3	8	7	3.75	7.5	1.06066	0.707107
CPT 20mM	21	24	36	40	22.5	38	2.12132	2.82843
CPT 40mM	40	41	66	72	40.5	69	0.707107	4.24264

## Sheet: Fig4B
Source File for Figure 4B
				HSP90
				Rap1
				gH2AX

[truncated: 25 more sheets: Fig4C-D, Fig4E, Fig4G, Fig5A, Fig5B, Fig5C, Fig6B, Fig6E-G, Fig7B, Supp Fig1B, Supp Fig1E, Supp Fig1F, Supp Fig2A, Supp Fig 2C, Supp Fig 2D, Supp Fig 2E, Supp Fig 2G-I, Supp FigS3A, Supp Fig3B, Supp Fig3D …]
